# Supplementary material for: Integrative Analysis of Transcriptome and Metabolome Reveals Molecular Mechanisms of Salt Tolerance in Two Citrus Rootstocks
Source: Int J Mol Sci. 2026 Jun 14;27(12):5361. doi: 10.3390/ijms27125361 (PMC13299380; doi:10.3390/ijms27125361)
Supplement: Supplementary file 1 [file ijms-27-05361-s001.zip]

Archive with 4 entries (4 files):
- Figure S1 Validation of RNA-seq data using RT-qPCR..jpg
- Table S1 Quality statistics of RNA-seq data for all samples.xls
- Table S2 Mapping statistics of clean reads to reference genome.xlsx
- Table S3 Primers sequences for RT-qPCR.xlsx
