# Supplementary material for: Integrative Analysis of Transcriptome and Metabolome Reveals Molecular Mechanisms of Salt Tolerance in Two Citrus Rootstocks
Source: Int J Mol Sci. 2026 Jun 14;27(12):5361. doi: 10.3390/ijms27125361 (PMC13299380; doi:10.3390/ijms27125361)
Supplement: Supplementary file 1 [file ijms-27-05361-s001.zip › Table S1 Quality statistics of RNA-seq data for all samples.xls]

Sample	Raw Reads	Clean Reads	Clean Base(G)	Error Rate(%)	Q20(%)	Q30(%)	GC Content(%)
ZK_T0_1	75761224	70957866	10.64	0.03	97.96	94.14	44.08
ZK_T0_2	64948380	62159504	9.32	0.03	97.97	94.09	44.14
ZK_T0_3	69541576	66069130	9.91	0.03	98.00	94.20	44.03
ZK_T1_1	73044580	69941386	10.49	0.03	98.00	94.20	43.69
ZK_T1_2	60130702	57024070	8.55	0.03	97.94	94.04	43.70
ZK_T1_3	59104178	56570590	8.49	0.03	97.85	93.77	43.79
ZK_T2_1	57707508	54624094	8.19	0.03	98.04	94.27	43.86
ZK_T2_2	60647458	57999092	8.70	0.03	97.93	93.99	43.95
ZK_T2_3	65074000	62076396	9.31	0.03	97.76	93.56	43.86
GTC_T0_1	69029040	65469788	9.82	0.03	97.98	94.13	43.91
GTC_T0_2	59913538	57218602	8.58	0.03	97.98	94.05	43.95
GTC_T0_3	58849300	55827724	8.37	0.03	98.05	94.24	44.05
GTC_T1_1	59667122	56548224	8.48	0.03	98.02	94.20	43.69
GTC_T1_2	60565146	57673252	8.65	0.03	98.02	94.20	43.81
GTC_T1_3	56246888	53175532	7.98	0.03	98.00	94.18	43.79
GTC_T2_1	51899942	49764244	7.46	0.03	97.95	93.99	43.82
GTC_T2_2	61295266	58533438	8.78	0.03	98.09	94.35	43.90
GTC_T2_3	56509352	54020404	8.10	0.03	97.92	93.95	43.94
