# Supplementary material for: Integrative Analysis of Transcriptome and Metabolome Reveals Molecular Mechanisms of Salt Tolerance in Two Citrus Rootstocks
Source: Int J Mol Sci. 2026 Jun 14;27(12):5361. doi: 10.3390/ijms27125361 (PMC13299380; doi:10.3390/ijms27125361)
Supplement: Supplementary file 1 [file ijms-27-05361-s001.zip › Table S2 Mapping statistics of clean reads to reference genome.xlsx]

## Sheet: Sheet1
Sample	Total reads	Reads mapped	Unique mapped	Multimapped	Read1 mapped	Read2 mapped	"+"mapped	"-"mapped
ZK_T0_1	65469788	52922354(80.83%)	49387321(75.44%)	3535033(5.40%)	24944841(38.10%)	24442480(37.33%)	24642980(37.64%)	24744341(37.80%)
ZK_T0_2	57218602	46542434(81.34%)	43420449(75.89%)	3121985(5.46%)	21926804(38.32%)	21493645(37.56%)	21670044(37.87%)	21750405(38.01%)
ZK_T0_3	55827724	45331154(81.20%)	42350469(75.86%)	2980685(5.34%)	21355716(38.25%)	20994753(37.61%)	21133835(37.86%)	21216634(38.00%)
ZK_T1_1	56548224	45859061(81.10%)	42808982(75.70%)	3050079(5.39%)	21625381(38.24%)	21183601(37.46%)	21360584(37.77%)	21448398(37.93%)
ZK_T1_2	57673252	47066578(81.61%)	43824549(75.99%)	3242029(5.62%)	22110151(38.34%)	21714398(37.65%)	21866813(37.91%)	21957736(38.07%)
ZK_T1_3	53175532	43246292(81.33%)	40324944(75.83%)	2921348(5.49%)	20362568(38.29%)	19962376(37.54%)	20122727(37.84%)	20202217(37.99%)
ZK_T2_1	49764244	40610405(81.61%)	37893108(76.15%)	2717297(5.46%)	19122775(38.43%)	18770333(37.72%)	18901159(37.98%)	18991949(38.16%)
ZK_T2_2	58533438	47805571(81.67%)	44695415(76.36%)	3110156(5.31%)	22552501(38.53%)	22142914(37.83%)	22301032(38.10%)	22394383(38.26%)
ZK_T2_3	54020404	44169809(81.77%)	41273319(76.40%)	2896490(5.36%)	20868262(38.63%)	20405057(37.77%)	20595768(38.13%)	20677551(38.28%)
GTC_T0_1	70957866	67370878(94.94%)	62609984(88.24%)	4760894(6.71%)	31582705(44.51%)	31027279(43.73%)	31310514(44.13%)	31299470(44.11%)
GTC_T0_2	62159504	59399842(95.56%)	55284310(88.94%)	4115532(6.62%)	27867544(44.83%)	27416766(44.11%)	27649250(44.48%)	27635060(44.46%)
GTC_T0_3	66069130	63071924(95.46%)	58738979(88.91%)	4332945(6.56%)	29631012(44.85%)	29107967(44.06%)	29374585(44.46%)	29364394(44.44%)
GTC_T1_1	69941386	67003080(95.80%)	62371018(89.18%)	4632062(6.62%)	31474832(45.00%)	30896186(44.17%)	31187118(44.59%)	31183900(44.59%)
GTC_T1_2	57024070	54661968(95.86%)	51022197(89.47%)	3639771(6.38%)	25745195(45.15%)	25277002(44.33%)	25513470(44.74%)	25508727(44.73%)
GTC_T1_3	56570590	54255571(95.91%)	50533614(89.33%)	3721957(6.58%)	25489457(45.06%)	25044157(44.27%)	25269653(44.67%)	25263961(44.66%)
GTC_T2_1	54624094	52253857(95.66%)	48543352(88.87%)	3710505(6.79%)	24477272(44.81%)	24066080(44.06%)	24273040(44.44%)	24270312(44.43%)
GTC_T2_2	57999092	55449113(95.60%)	51561757(88.90%)	3887356(6.70%)	25991270(44.81%)	25570487(44.09%)	25782725(44.45%)	25779032(44.45%)
GTC_T2_3	62076396	59400370(95.69%)	55285355(89.06%)	4115015(6.63%)	27906722(44.96%)	27378633(44.10%)	27646448(44.54%)	27638907(44.52%)
