# Supplementary material for: Integrative Analysis of Transcriptome and Metabolome Reveals Molecular Mechanisms of Salt Tolerance in Two Citrus Rootstocks
Source: Int J Mol Sci. 2026 Jun 14;27(12):5361. doi: 10.3390/ijms27125361 (PMC13299380; doi:10.3390/ijms27125361)
Supplement: Supplementary file 1 [file ijms-27-05361-s001.zip › Table S3 Primers sequences for RT-qPCR.xlsx]

## Sheet: Sheet1
Gene	Primer
PtUn000360-F	GCTTGCTAACCCCAGTGAT
PtUn000360-R	ATTGCAGAGCCAGTTCCTC
Pt6g007940-F	TGTAGATCATGTTGCTCACGG
Pt6g007940-R	AGCTTGACTTTCCGATCCCT
Pt6g002990-F	CCTCCTCATGTGGCTTGCT
Pt6g002990-R	GAGAGTTTGGAGCCGAGCTT
Pt3g006340-F	CAGAGGTGGGGAAAATGGT
Pt3g006340-R	AGAAGGCTGGTGGAGGTACTG
Pt7g005910-F	TTACGAAGGGGAGCACAAC
Pt7g005910-R	GCCTTATCTTCATTGCTGGAC
Pt7g004290-F	GTGTTTGGAGAGGACGACG
Pt7g004290-R	GCACTCCTGATATCGCCTC
Actin-F	CATCCCTCAGCACCTTCC
Actin-R	CCAACCTTAGCACTTCTCC
